# Supplementary material for: Comparative genomic analysis of Klebsiella pneumonia (LCT-KP214) and a mutant strain (LCT-KP289) obtained after spaceflight
Source: BMC Genomics. 2014 Jul 12;15:589. doi: 10.1186/1471-2164-15-589 (PMC4226956; doi:10.1186/1471-2164-15-589)
Supplement: Additional file 1: Table S1 — Enrichment analysis for gene variants in LCT-KP214 and LCT-KP289. [file 1471-2164-15-589-S1.xlsx]

## Sheet: Sheet1
FunDB	Variation_Class	LCT-KP214	P value	LCT-KP289	P value	Function_item
COG	Specific	111\5	0.165437	119\13.	0.0438484	I: Lipid transport and metabolism
COG	Specific	356\15.	0.0453019	378\36.	0.0119068	P: Inorganic ion transport and metabolism
COG	Specific	110\2	0.789361	118\14.	0.0199373	Q: Secondary metabolites biosynthesis, transport and catabolism
GO	InDel	3\1.	0.0291292	3\1.	0.0289231	Biological Process: ATP biosynthetic process
GO	InDel	4\1.	0.0386524	4\1.	0.0383801	Biological Process: ATP metabolic process
GO	InDel	4\1.	0.0386524	3\1.	0.0289231	Biological Process: D-ribose metabolic process
GO	InDel	3\1.	0.0291292	4\0	1	Biological Process: arginine catabolic process
GO	InDel	5\1.	0.0480838	5\1.	0.0477466	Biological Process: aromatic amino acid family biosynthetic process
GO	InDel	2\2.	9.44757e-05	2\0	1	Biological Process: cellulose biosynthetic process
GO	InDel	3\1.	0.0291292	3\1.	0.0289231	Biological Process: citrate transport
GO	InDel	2\1.	0.0195134	2\1.	0.0193747	Biological Process: gamma-aminobutyric acid metabolic process
GO	InDel	4\1.	0.0386524	4\1.	0.0383801	Biological Process: maltose transport
GO	InDel	3\1.	0.0291292	5\1.	0.0477466	Biological Process: mismatch repair
GO	InDel	4\1.	0.0386524	4\1.	0.0383801	Biological Process: molybdate ion transport
GO	InDel	12\1	0.111604	15\2.	0.00901867	Biological Process: negative regulation of transcription, DNA-dependent
GO	InDel	2\1.	0.0195134	2\1.	0.0193747	Biological Process: nitrate assimilation
GO	InDel	4\1.	0.0386524	4\1.	0.0383801	Biological Process: nucleobase transport
GO	InDel	30\2.	0.0344756	32\2.	0.038338	Biological Process: peptidyl-histidine phosphorylation
GO	InDel	7\1	0.0666745	8\2.	0.00251265	Biological Process: response to mercury ion
GO	InDel	2\1.	0.0195134	2\1.	0.0193747	Biological Process: selenocysteine incorporation
GO	InDel	7\1	0.0666745	8\2.	0.00251265	Biological Process: translational elongation
GO	InDel	393\9.	0.0133903	411\9.	0.0169363	Biological Process: transport
GO	InDel	3\1.	0.0291292	3\1.	0.0289231	Biological Process: trehalose metabolic process
GO	InDel	569\12.	0.00801792	591\11.	0.0254983	Cellular Component: membrane
GO	InDel	24\2.	0.0227068	23\0	1	Cellular Component: outer membrane
GO	InDel	3\1.	0.0291292	3\1.	0.0289231	Molecular Function: 3-deoxy-7-phosphoheptulonate synthase activity
GO	InDel	2\1.	0.0195134	2\1.	0.0193747	Molecular Function: 4-aminobutyrate transaminase activity
GO	InDel	25\2.	0.0245278	27\3.	0.00217216	Molecular Function: GTP binding
GO	InDel	14\2.	0.00797041	14\3.	0.000295766	Molecular Function: GTPase activity
GO	InDel	2\1.	0.0195134	2\1.	0.0193747	Molecular Function: alpha,alpha-trehalase activity
GO	InDel	4\1.	0.0386524	4\1.	0.0383801	Molecular Function: carboxypeptidase activity
GO	InDel	3\1.	0.0291292	3\1.	0.0289231	Molecular Function: citrate transmembrane transporter activity
GO	InDel	2\1.	0.0195134	2\1.	0.0193747	Molecular Function: copper-transporting ATPase activity
GO	InDel	3\1.	0.0291292	2\0	1	Molecular Function: glycerone kinase activity
GO	InDel	2\1.	0.0195134	2\1.	0.0193747	Molecular Function: maltose transmembrane transporter activity
GO	InDel	88\3	0.0546372	92\4.	0.0119915	Molecular Function: metal ion binding
GO	InDel	2\1.	0.0195134	3\1.	0.0289231	Molecular Function: mismatched DNA binding
GO	InDel	3\1.	0.0291292	3\1.	0.0289231	Molecular Function: molybdate ion transmembrane transporter activity
GO	InDel	2\1.	0.0195134	2\1.	0.0193747	Molecular Function: molybdate transmembrane-transporting ATPase activity
GO	InDel	2\1.	0.0195134	2\1.	0.0193747	Molecular Function: nitrite reductase [NAD(P)H] activity
GO	InDel	4\1.	0.0386524	4\1.	0.0383801	Molecular Function: nucleobase transmembrane transporter activity
GO	InDel	5\1.	0.0480838	6\1	0.0570233	Molecular Function: oxidoreductase activity, acting on paired donors, with incorporation or reduction of molecular oxygen, 2-oxoglutarate as one donor, and incorporation of one atom each of oxygen into both donors
GO	InDel	32\2.	0.038825	34\1	0.283569	Molecular Function: oxidoreductase activity, acting on the aldehyde or oxo group of donors, NAD or NADP as acceptor
GO	InDel	32\2.	0.038825	34\2.	0.0428309	Molecular Function: protein histidine kinase activity
GO	InDel	4\1.	0.0386524	3\1.	0.0289231	Molecular Function: ribokinase activity
GO	InDel	36\2.	0.048107	37\2.	0.0499178	Molecular Function: signal transducer activity
GO	InDel	1\1.	0.00980392	1\0	1	Molecular Function: succinylglutamate-semialdehyde dehydrogenase activity
GO	InDel	3\1.	0.0291292	3\1.	0.0289231	Molecular Function: thiosulfate sulfurtransferase activity
GO	InDel	13\2.	0.00687486	13\2.	0.00678379	Molecular Function: transaminase activity
GO	InDel	8\2.	0.00254685	9\3.	7.06652e-05	Molecular Function: translation elongation factor activity
GO	InDel	319\7.	0.0351144	334\7.	0.0421636	Molecular Function: transporter activity
GO	InDel	33\2.	0.0410743	35\2.	0.045148	Molecular Function: two-component sensor activity
GO	SNP	3\1.	0.0326061	3\1.	0.0303545	Biological Process: ATP biosynthetic process
GO	SNP	4\1.	0.0432404	4\1.	0.0402697	Biological Process: ATP metabolic process
GO	SNP	4\1.	0.0432404	3\1.	0.0303545	Biological Process: D-ribose metabolic process
GO	SNP	1\1.	0.0109871	1\1.	0.0102206	Biological Process: acetoin catabolic process
GO	SNP	3\1.	0.0326061	4\0	1	Biological Process: arginine catabolic process
GO	SNP	22\2.	0.0238384	23\2.	0.0226592	Biological Process: cation transport
GO	SNP	2\2.	0.00011888	2\0	1	Biological Process: cellulose biosynthetic process
GO	SNP	3\1.	0.0326061	3\1.	0.0303545	Biological Process: citrate transport
GO	SNP	2\1.	0.0218554	2\1.	0.0203385	Biological Process: gamma-aminobutyric acid metabolic process
GO	SNP	4\1.	0.0432404	4\1.	0.0402697	Biological Process: maltose transport
GO	SNP	3\1.	0.0326061	5\1	0.0500851	Biological Process: mismatch repair
GO	SNP	4\1.	0.0432404	4\1.	0.0402697	Biological Process: molybdate ion transport
GO	SNP	12\1	0.124272	15\2.	0.00990932	Biological Process: negative regulation of transcription, DNA-dependent
GO	SNP	2\1.	0.0218554	2\1.	0.0203385	Biological Process: nitrate assimilation
GO	SNP	30\2.	0.0424474	32\2.	0.0418984	Biological Process: peptidyl-histidine phosphorylation
GO	SNP	7\1	0.0744574	8\2.	0.00276702	Biological Process: response to mercury ion
GO	SNP	2\1.	0.0218554	2\1.	0.0203385	Biological Process: selenocysteine incorporation
GO	SNP	7\1	0.0744574	8\2.	0.00276702	Biological Process: translational elongation
GO	SNP	393\7	0.138143	411\9.	0.0227585	Biological Process: transport
GO	SNP	3\1.	0.0326061	3\1.	0.0303545	Biological Process: trehalose metabolic process
GO	SNP	24\2.	0.0280855	23\0	1	Cellular Component: outer membrane
GO	SNP	3\1.	0.0326061	3\1.	0.0303545	Molecular Function: 3-deoxy-7-phosphoheptulonate synthase activity
GO	SNP	2\1.	0.0218554	2\1.	0.0203385	Molecular Function: 4-aminobutyrate transaminase activity
GO	SNP	7\2.	0.00240922	7\2.	0.002089	Molecular Function: ATPase activity, coupled to transmembrane movement of ions, phosphorylative mechanism
GO	SNP	25\2.	0.0303147	27\3.	0.00249878	Molecular Function: GTP binding
GO	SNP	14\2.	0.00993498	14\3.	0.000341846	Molecular Function: GTPase activity
GO	SNP	1\1.	0.0109871	1\1.	0.0102206	Molecular Function: acetoin dehydrogenase activity
GO	SNP	2\1.	0.0218554	2\1.	0.0203385	Molecular Function: alpha,alpha-trehalase activity
GO	SNP	4\1.	0.0432404	4\1.	0.0402697	Molecular Function: carboxypeptidase activity
GO	SNP	3\1.	0.0326061	3\1.	0.0303545	Molecular Function: citrate transmembrane transporter activity
GO	SNP	2\1.	0.0218554	2\1.	0.0203385	Molecular Function: copper-transporting ATPase activity
GO	SNP	3\1.	0.0326061	2\0	1	Molecular Function: glycerone kinase activity
GO	SNP	2\1.	0.0218554	2\1.	0.0203385	Molecular Function: maltose transmembrane transporter activity
GO	SNP	88\3	0.0719014	92\4.	0.0141625	Molecular Function: metal ion binding
GO	SNP	2\1.	0.0218554	3\1.	0.0303545	Molecular Function: mismatched DNA binding
GO	SNP	3\1.	0.0326061	3\1.	0.0303545	Molecular Function: molybdate ion transmembrane transporter activity
GO	SNP	2\1.	0.0218554	2\1.	0.0203385	Molecular Function: molybdate transmembrane-transporting ATPase activity
GO	SNP	2\1.	0.0218554	2\1.	0.0203385	Molecular Function: nitrite reductase [NAD(P)H] activity
GO	SNP	304\7.	0.0479286	320\6	0.107022	Molecular Function: oxidoreductase activity
GO	SNP	32\2.	0.0477302	34\1	0.295476	Molecular Function: oxidoreductase activity, acting on the aldehyde or oxo group of donors, NAD or NADP as acceptor
GO	SNP	32\2.	0.0477302	34\2.	0.0467795	Molecular Function: protein histidine kinase activity
GO	SNP	4\1.	0.0432404	3\1.	0.0303545	Molecular Function: ribokinase activity
GO	SNP	1\1.	0.0109871	1\0	1	Molecular Function: succinylglutamate-semialdehyde dehydrogenase activity
GO	SNP	3\1.	0.0326061	3\1.	0.0303545	Molecular Function: sulfurtransferase activity
GO	SNP	3\1.	0.0326061	3\1.	0.0303545	Molecular Function: thiosulfate sulfurtransferase activity
GO	SNP	13\2.	0.00857609	13\2.	0.00745853	Molecular Function: transaminase activity
GO	SNP	8\2.	0.00318957	9\3.	8.18238e-05	Molecular Function: translation elongation factor activity
GO	SNP	33\2	0.0504573	35\2.	0.0492949	Molecular Function: two-component sensor activity
GO	Repeat	7\1.	0.0326801	7\1.	0.028061	Biological Process: fatty acid metabolic process
GO	Repeat	11\1	0.0508895	11\1.	0.0437549	Biological Process: peptidoglycan biosynthetic process
GO	Repeat	1\1.	0.00473293	1\1.	0.00405581	Biological Process: protein secretion by the type IV secretion system
GO	Repeat	3\1.	0.0141341	3\1.	0.0121201	Cellular Component: peptidoglycan-based cell wall
GO	Repeat	4\1.	0.0188025	4\1.	0.0161287	Molecular Function: 3-hydroxyacyl-CoA dehydrogenase activity
GO	Repeat	5\1.	0.0234495	5\1.	0.0201217	Molecular Function: acetyltransferase activity
GO	Repeat	13\2.	0.00163166	14\2.	0.00139498	Molecular Function: acyl carrier activity
GO	Repeat	20\2.	0.00389399	23\2.	0.00379261	Molecular Function: cofactor binding
GO	Repeat	5\1.	0.0234495	5\1.	0.0201217	Molecular Function: phosphopantetheine binding
GO	Specific	7\2.	0.0131362	7\0	1	Biological Process: UDP-glucose metabolic process
GO	Specific	3\0	1	4\2.	0.0230891	Biological Process: arginine catabolic process
GO	Specific	7\0	1	10\3.	0.0231031	Biological Process: biofilm formation
GO	Specific	3\1	0.0765717	5\3.	0.00245802	Biological Process: mismatch repair
GO	Specific	3\2.	0.00201111	3\2.	0.012061	Biological Process: organic acid phosphorylation
GO	Specific	384\9	0.684744	408\40.	0.00504283	Biological Process: oxidation-reduction process
GO	Specific	5\2.	0.00647515	5\1	0.285079	Biological Process: response to antibiotic
GO	Specific	8\2.	0.017216	7\1	0.374933	Biological Process: thiamine biosynthetic process
GO	Specific	3\0	1	5\2.	0.0368431	Cellular Component: DNA polymerase III complex
GO	Specific	1\1.	0.0262001	0	1	Molecular Function: 2'-5'-RNA ligase activity
GO	Specific	2\0	1	4\2.	0.0230891	Molecular Function: 5-carboxymethyl-2-hydroxymuconate delta-isomerase activity
GO	Specific	2\0	1	4\2.	0.0230891	Molecular Function: 5-oxopent-3-ene-1,2,5-tricarboxylate decarboxylase activity
GO	Specific	55\2	0.424903	60\8.	0.0386396	Molecular Function: binding
GO	Specific	1\1.	0.0262001	0	1	Molecular Function: cholinesterase activity
GO	Specific	3\2.	0.00201111	3\2.	0.012061	Molecular Function: glycerate kinase activity
GO	Specific	24\2	0.129507	27\5.	0.0276786	Molecular Function: hydrolase activity, acting on carbon-nitrogen (but not peptide) bonds
GO	Specific	1\1.	0.0262001	1\0	1	Molecular Function: lipase activity
GO	Specific	2\1	0.0517181	3\2.	0.012061	Molecular Function: mismatched DNA binding
GO	Specific	304\10	0.273743	320\32.	0.00882499	Molecular Function: oxidoreductase activity
GO	Specific	32\1	0.573374	34\6.	0.0205152	Molecular Function: oxidoreductase activity, acting on the aldehyde or oxo group of donors, NAD or NADP as acceptor
GO	Specific	1\0	1	2\2.	0.00420125	Molecular Function: peroxidase activity
GO	Specific	1\1.	0.0262001	1\1	0.0648929	Molecular Function: phosphomethylpyrimidine kinase activity
GO	Specific	27\3.	0.0325668	26\2	0.5104	Molecular Function: phosphotransferase activity, alcohol group as acceptor
GO	Specific	3\1	0.0765717	4\2.	0.0230891	Molecular Function: potassium-transporting ATPase activity
GO	Specific	1\1.	0.0262001	0	1	Molecular Function: thiamine-phosphate diphosphorylase activity
KEGG	InDel	1\1.	0.00980392	0	1	map04622: RIG-I-like receptor signaling pathway
KEGG	SNP	1\1.	0.0109871	0	1	map04622: RIG-I-like receptor signaling pathway
KEGG	Specific	1\1.	0.0262001	0	1	map04622: RIG-I-like receptor signaling pathway
