# Supplementary material for: Comparative genomic analysis of Klebsiella pneumonia (LCT-KP214) and a mutant strain (LCT-KP289) obtained after spaceflight
Source: BMC Genomics. 2014 Jul 12;15:589. doi: 10.1186/1471-2164-15-589 (PMC4226956; doi:10.1186/1471-2164-15-589)
Supplement: Additional file 2: Table S2 — Annotation of antibiotic-resistance genes in LCT-KP214 and LCT-KP289. [file 1471-2164-15-589-S2.xlsx]

## Sheet: Sheet1
Strain_Name	Gene_id	Identity	E_value	Subject_id	Resistance_Type	Min_Identity	Resistance_Requirement	Antibiotic_Resistance	Original_Resistance_Type	Description
LCT_KP214	KP214_00073	99.75	0	ardb_1113	emrd	80	emre	--	emrd	Multidrug resistance efflux pump.
LCT_KP214	KP214_00518	91.71	0	ardb_134	acrb	80	acra,tolc	aminoglycoside,glycylcycline,macrolide,beta_lactam,acriflavin	acr	Resistance-nodulation-cell division transporter system. Multidrug resistance efflux pump.
LCT_KP214	KP214_00741	100	0	ardb_2357	baca	30	--	bacitracin	baca	Undecaprenyl pyrophosphate phosphatase, which consists in the sequestration of Undecaprenyl pyrophosphate.
LCT_KP214	KP214_00757	100	0	ardb_2019	tolc	80	maca,macb,mdte,mdtf,acra,acrb	aminoglycoside,glycylcycline,macrolide,beta_lactam,acriflavin	acr	Resistance-nodulation-cell division transporter system. Multidrug resistance efflux pump.
LCT_KP214	KP214_01640	99.5	0	ardb_2755	bcr	80	--	--	bcr_mfs	--
LCT_KP214	KP214_02434	99.78	0	ardb_1974	mdtk	80	--	enoxacin,norfloxacin	mdtk	Major facilitator superfamily transporter. Multidrug resistance efflux pump.
LCT_KP214	KP214_03450	100	0	ardb_1153	mdth	80	--	deoxycholate,fosfomycin	mdth	Major facilitator superfamily transporter. Multidrug resistance efflux pump.
LCT_KP214	KP214_03462	100	0	ardb_2595	mdtg	80	--	deoxycholate,fosfomycin	mdtg	Major facilitator superfamily transporter. Multidrug resistance efflux pump.
LCT_KP214	KP214_03618	100	0	ardb_2627	macb	80	maca,tolc	macrolide	macab	Resistance-nodulation-cell division transporter system. Multidrug resistance efflux pump. Macrolide-specific efflux system.
LCT_KP214	KP214_03660	99.76	0	ardb_2060	mdfa	80	--	--	mdfa	--
LCT_KP214	KP214_04146	80.31	0	ardb_2664	rosa	80	rosb	fosmidomycin	rosab	Efflux pump/potassium antiporter system. RosA: Major facilitator superfamily transporter. RosB: Potassium antiporter.
LCT_KP214	KP214_04149	80.66	0	ardb_616	rosb	80	rosa	fosmidomycin	rosab	Efflux pump/potassium antiporter system. RosA: Major facilitator superfamily transporter. RosB: Potassium antiporter.
LCT_KP214	KP214_04164	100	0	ardb_1690	acra	80	acrb,tolc	aminoglycoside,glycylcycline,macrolide,beta_lactam,acriflavin	acr	Resistance-nodulation-cell division transporter system. Multidrug resistance efflux pump.
LCT_KP214	KP214_04165	100	0	ardb_1925	acrb	80	acra,tolc	aminoglycoside,glycylcycline,macrolide,beta_lactam,acriflavin	acr	Resistance-nodulation-cell division transporter system. Multidrug resistance efflux pump.
LCT_KP214	KP214_04610	100	0	ardb_1756	ksga	80	--	kasugamycin	ksga	Specifically dimethylates two adjacent adenosines in the loop of a conserved hairpin near the 3'-end of 16S rRNA in the 30S particle. Its inactivation leads to kasugamycin resistance.
LCT_KP214	KP214_05424	97.75	0	ardb_470	tetc	85	--	tetracycline	tet_efflux	Major facilitator superfamily transporter, tetracycline efflux pump.
LCT_KP214	KP214_05623	100	0	ardb_2200	ant2ia	90	--	tobramycin,kanamycin,sisomicin,dibekacin,gentamicin	ant	Aminoglycoside O-nucleotidylyltransferase, which modifies aminoglycosides by adenylylation.
LCT_KP214	KP214_05772	100	2e-171	ardb_490	cata1	95	--	chloramphenicol	cata	Group A chloramphenicol acetyltransferase, which can inactivate chloramphenicol.
LCT_KP214	KP214_05778	100	0	ardb_2431	bl2b_tem1	100	--	penicillin,cephalosporin_ii,cephalosporin_i	bla_a	Class A beta-lactamase. This enzyme breaks the beta-lactam antibiotic ring open and deactivates the molecule's antibacterial properites.
LCT_KP214	KP214_05805	100	0	ardb_652	tetb	80	--	tetracycline	tet_efflux	Major facilitator superfamily transporter, tetracycline efflux pump.
LCT_KP214	KP214_05811	100	8e-167	ardb_2408	aph3ia	80	--	paromomycin,neomycin,kanamycin,lividomycin,ribostamycin,gentamincin_b	aph	Aminoglycoside O-phosphotransferase, which modifies aminoglycosides by phosphorylation.
LCT_KP214	KP214_05868	100	0	ardb_2431	bl2b_tem1	100	--	penicillin,cephalosporin_ii,cephalosporin_i	bla_a	Class A beta-lactamase. This enzyme breaks the beta-lactam antibiotic ring open and deactivates the molecule's antibacterial properites.
LCT_KP214	KP214_05871	100	0	ardb_2203	ant2ia	90	--	tobramycin,kanamycin,sisomicin,dibekacin,gentamicin	ant	Aminoglycoside O-nucleotidylyltransferase, which modifies aminoglycosides by adenylylation.
LCT_KP214	KP214_05872	99.31	0	ardb_1366	cml_e1	80	--	chloramphenicol	cml	Major facilitator superfamily transporter, chloramphenicol efflux pump.
LCT_KP214	KP214_05873	100	0	ardb_12	ant3ia	90	--	spectinomycin,streptomycin	ant	Aminoglycoside O-nucleotidylyltransferase, which modifies aminoglycosides by adenylylation.
LCT_KP214	KP214_05875	99.68	0	ardb_571	sul1	80	--	sulfonamide	sul	Sulfonamide-resistant dihydropteroate synthase, which can not be inhibited by sulfonamide.
LCT_KP289	KP289_00075	99.75	0	ardb_1113	emrd	80	emre	--	emrd	Multidrug resistance efflux pump.
LCT_KP289	KP289_00357	80.5	0	ardb_737	arna	80	--	polymyxin	arna	Bifunctional enzyme that catalyzes the oxidative decarboxylation of UDP-glucuronic acid (UDP-GlcUA) to UDP-4-keto-arabinose (UDP-Ara4O) and the addition of a formyl group to UDP-4-amino-4-deoxy-L-arabinose (UDP-L-Ara4N) to form UDP-L-4-formamido-arabinose (UDP-L-Ara4FN). The modified arabinose is attached to lipid A and is required for resistance to polymyxin and cationic antimicrobial peptides.
LCT_KP289	KP289_00358	80.12	0	ardb_737	arna	80	--	polymyxin	arna	Bifunctional enzyme that catalyzes the oxidative decarboxylation of UDP-glucuronic acid (UDP-GlcUA) to UDP-4-keto-arabinose (UDP-Ara4O) and the addition of a formyl group to UDP-4-amino-4-deoxy-L-arabinose (UDP-L-Ara4N) to form UDP-L-4-formamido-arabinose (UDP-L-Ara4FN). The modified arabinose is attached to lipid A and is required for resistance to polymyxin and cationic antimicrobial peptides.
LCT_KP289	KP289_00539	91.71	0	ardb_134	acrb	80	acra,tolc	aminoglycoside,glycylcycline,macrolide,beta_lactam,acriflavin	acr	Resistance-nodulation-cell division transporter system. Multidrug resistance efflux pump.
LCT_KP289	KP289_00764	100	0	ardb_2357	baca	30	--	bacitracin	baca	Undecaprenyl pyrophosphate phosphatase, which consists in the sequestration of Undecaprenyl pyrophosphate.
LCT_KP289	KP289_00780	100	0	ardb_2019	tolc	80	maca,macb,mdte,mdtf,acra,acrb	aminoglycoside,glycylcycline,macrolide,beta_lactam,acriflavin	acr	Resistance-nodulation-cell division transporter system. Multidrug resistance efflux pump.
LCT_KP289	KP289_01711	99.5	0	ardb_2755	bcr	80	--	--	bcr_mfs	--
LCT_KP289	KP289_02557	99.78	0	ardb_1974	mdtk	80	--	enoxacin,norfloxacin	mdtk	Major facilitator superfamily transporter. Multidrug resistance efflux pump.
LCT_KP289	KP289_03023	100	7e-130	ardb_2278	bl2be_shv2	95	--	monobactam,e_cephalosporin,n_cephalosporin,penicillin	bla_a	Class A beta-lactamase. This enzyme breaks the beta-lactam antibiotic ring open and deactivates the molecule's antibacterial properites.
LCT_KP289	KP289_03604	100	0	ardb_1153	mdth	80	--	deoxycholate,fosfomycin	mdth	Major facilitator superfamily transporter. Multidrug resistance efflux pump.
LCT_KP289	KP289_03616	100	0	ardb_2595	mdtg	80	--	deoxycholate,fosfomycin	mdtg	Major facilitator superfamily transporter. Multidrug resistance efflux pump.
LCT_KP289	KP289_03777	100	0	ardb_2627	macb	80	maca,tolc	macrolide	macab	Resistance-nodulation-cell division transporter system. Multidrug resistance efflux pump. Macrolide-specific efflux system.
LCT_KP289	KP289_03819	99.76	0	ardb_2060	mdfa	80	--	--	mdfa	--
LCT_KP289	KP289_04329	80.31	0	ardb_2664	rosa	80	rosb	fosmidomycin	rosab	Efflux pump/potassium antiporter system. RosA: Major facilitator superfamily transporter. RosB: Potassium antiporter.
LCT_KP289	KP289_04332	80.66	0	ardb_616	rosb	80	rosa	fosmidomycin	rosab	Efflux pump/potassium antiporter system. RosA: Major facilitator superfamily transporter. RosB: Potassium antiporter.
LCT_KP289	KP289_04355	100	0	ardb_1690	acra	80	acrb,tolc	aminoglycoside,glycylcycline,macrolide,beta_lactam,acriflavin	acr	Resistance-nodulation-cell division transporter system. Multidrug resistance efflux pump.
LCT_KP289	KP289_04356	100	0	ardb_1925	acrb	80	acra,tolc	aminoglycoside,glycylcycline,macrolide,beta_lactam,acriflavin	acr	Resistance-nodulation-cell division transporter system. Multidrug resistance efflux pump.
LCT_KP289	KP289_04809	100	0	ardb_1756	ksga	80	--	kasugamycin	ksga	Specifically dimethylates two adjacent adenosines in the loop of a conserved hairpin near the 3'-end of 16S rRNA in the 30S particle. Its inactivation leads to kasugamycin resistance.
LCT_KP289	KP289_05841	97.75	0	ardb_470	tetc	85	--	tetracycline	tet_efflux	Major facilitator superfamily transporter, tetracycline efflux pump.
LCT_KP289	KP289_05865	100	0	ardb_2200	ant2ia	90	--	tobramycin,kanamycin,sisomicin,dibekacin,gentamicin	ant	Aminoglycoside O-nucleotidylyltransferase, which modifies aminoglycosides by adenylylation.
LCT_KP289	KP289_06015	100	2e-171	ardb_490	cata1	95	--	chloramphenicol	cata	Group A chloramphenicol acetyltransferase, which can inactivate chloramphenicol.
LCT_KP289	KP289_06021	100	0	ardb_2431	bl2b_tem1	100	--	penicillin,cephalosporin_ii,cephalosporin_i	bla_a	Class A beta-lactamase. This enzyme breaks the beta-lactam antibiotic ring open and deactivates the molecule's antibacterial properites.
LCT_KP289	KP289_06022	100	3e-96	ardb_2432	bl2b_tem	95	--	cephalosporin,penicillin	bla_a	Class A beta-lactamase. This enzyme breaks the beta-lactam antibiotic ring open and deactivates the molecule's antibacterial properites.
LCT_KP289	KP289_06048	100	0	ardb_652	tetb	80	--	tetracycline	tet_efflux	Major facilitator superfamily transporter, tetracycline efflux pump.
LCT_KP289	KP289_06110	100	0	ardb_2431	bl2b_tem1	100	--	penicillin,cephalosporin_ii,cephalosporin_i	bla_a	Class A beta-lactamase. This enzyme breaks the beta-lactam antibiotic ring open and deactivates the molecule's antibacterial properites.
LCT_KP289	KP289_06113	100	0	ardb_2203	ant2ia	90	--	tobramycin,kanamycin,sisomicin,dibekacin,gentamicin	ant	Aminoglycoside O-nucleotidylyltransferase, which modifies aminoglycosides by adenylylation.
LCT_KP289	KP289_06114	99.31	0	ardb_1366	cml_e1	80	--	chloramphenicol	cml	Major facilitator superfamily transporter, chloramphenicol efflux pump.
LCT_KP289	KP289_06115	100	0	ardb_12	ant3ia	90	--	spectinomycin,streptomycin	ant	Aminoglycoside O-nucleotidylyltransferase, which modifies aminoglycosides by adenylylation.
LCT_KP289	KP289_06117	99.65	0	ardb_476	sul1	80	--	sulfonamide	sul	Sulfonamide-resistant dihydropteroate synthase, which can not be inhibited by sulfonamide.
LCT_KP289	KP289_06154	99.65	0	ardb_476	sul1	80	--	sulfonamide	sul	Sulfonamide-resistant dihydropteroate synthase, which can not be inhibited by sulfonamide.
